# Supplementary material for: Mechanistic Insights into the Action of Histamine-Functionalized PLA Nanoparticles Loaded with 5-Fluorouracil Against Gastric Cancer Cells In Vitro
Source: Molecules. 2026 Jul 20;31(14):2520. doi: 10.3390/molecules31142520 (PMC13416300; doi:10.3390/molecules31142520)
Supplement: Supplementary file 1 [file molecules-31-02520-s001.zip]

Archive with 1 entries (1 files):
- molecules-4398694-supplementary.pdf
